# Supplementary material for: Spectrum of Ixodidae Ticks Attacking Humans in Novosibirsk Province, Russian Siberia, and Their Association with Tick-Borne Bacterial Agents
Source: Pathogens. 2025 Mar 25;14(4):315. doi: 10.3390/pathogens14040315 (PMC12030029; doi:10.3390/pathogens14040315)
Supplement: Supplementary file 1 [file pathogens-14-00315-s001.zip]

Archive with 1 entries (1 files):
- pathogens-3521761-supplementary.pdf
